# Supplementary material for: The polygenic and reactive nature of observed parenting
Source: Genes Brain Behav. 2023 Nov 29;22(6):e12874. doi: 10.1111/gbb.12874 (PMC10733578; doi:10.1111/gbb.12874)
Supplement: Supplementary file 1 — Data S1. Supporting Information [file GBB-22-e12874-s001.xlsx]

## Sheet: S1.Overview polygenic scores
Supplementary Table S1
Overview of the selected maternal determinants of parenting, based on an extended model of the process of parenting (Taraban and Shaw 2018).
Determinants of parenting	Reference	DOI	Phenotype measure	SNP heritability h2 (se)	N_max	Link to GWAS summary statistics
Educational attainment (EA)	Okbay et al, 2022	10.1038/s41588-022-01016-z	self-reported educational years	.14 (.04)	766,345	https://www.thessgac.org/
General intelligence (IQ)	Savage et al, 2018	10.1038/s41588-018-0152-6	various cognitive test data (e.g., WISC, questions about verbal fluency)	.19 (.01)	269,867	https://ctg.cncr.nl/software/summary_statistics
Household income	Hill et al, 2019	10.1038/s41467-019-13585-5	self-reported household income	.11 (.007)	505.541	http://www.phenoscanner.medschl.cam.ac.uk/studies
Note. Relevant GWAS were identified using the GWAS catalog (https://www.ebi.ac.uk/gwas/home). N_max: maximum sample size of publicly available GWAS summary statistics data. All participants are of European ancestry.

## Sheet: S2. PGS P-value threshold
Supplementary Table S2.
Explained variance by the different p-value threshold polygenic scores
Polygenic Scores	Rsquare
Maternal PGS-EA 0.001	0.0109
Maternal PGS-EA 0.05	0.0071
Maternal PGS-EA 0.1	0.0082
Maternal PGS-EA 0.2	0.0070
Maternal PGS-EA 0.3	0.0070
Maternal PGS-EA 0.4	0.0076
Maternal PGS-EA 0.5	0.0071
Maternal PGS-EA 1	0.0062
Maternal PGS-Income 0.001	0.0095
Maternal PGS-Income 0.05	0.0003
Maternal PGS-Income 0.1	0.0010
Maternal PGS-Income 0.2	0.0005
Maternal PGS-Income 0.3	0.0006
Maternal PGS-Income 0.4	0.0007
Maternal PGS-Income 0.5	0.0009
Maternal PGS-Income 1	0.0009
Maternal PGS-IQ 0.001	0.0141
Maternal PGS-IQ 0.05	0.0056
Maternal PGS-IQ 0.1	0.0073
Maternal PGS-IQ 0.2	0.0060
Maternal PGS-IQ 0.3	0.0073
Maternal PGS-IQ 0.4	0.0074
Maternal PGS-IQ 0.5	0.0070
Maternal PGS-IQ 1	0.0069
Child PGS-IQ 0.001	0.0093
Child PGS-IQ 0.05	0.0045
Child PGS-IQ 0.1	0.0053
Child PGS-IQ 0.2	0.0066
Child PGS-IQ 0.3	0.0055
Child PGS-IQ 0.4	0.0058
Child PGS-IQ 0.5	0.0061
Child PGS-IQ 1	0.0062
Child PGS-Income 0.001	0.0002
Child PGS-Income 0.05	0.0006
Child PGS-Income 0.1	0.0008
Child PGS-Income 0.2	0.0004
Child PGS-Income 0.3	0.0002
Child PGS-Income 0.4	0.0006
Child PGS-Income 0.5	0.0007
Child PGS-Income 1	0.0007
Child PGS-EA 0.001	0.0109
Child PGS-EA 0.05	0.0078
Child PGS-EA 0.1	0.0080
Child PGS-EA 0.2	0.0106
Child PGS-EA 0.3	0.0103
Child PGS-EA 0.4	0.0102
Child PGS-EA 0.5	0.0088
Child PGS-EA 1	0.0092
Note. PGS = Polygenic score; EA = Educational attainment; polygenic scores explaining the most variance in observed maternal sensitivity are displayed in bold

## Sheet: S3. Age as covariate 
Supplementary Table S3
Regression results using age of the mother and gender of the child as a possible covariate for parenting measures
Predictor	b	b	sr2	sr2	R2	R2
		95% CI		95% CI		95% CI
		[LL, UL]		[LL, UL]		[LL, UL]
Sensitivity (t)					.010	[.00, .03]
(Intercept)	-0.31	[-0.94, 0.33]
Maternal age	0.01	[-0.01, 0.03]	.00	[-.00, .00]
Child sex	0.19	[0.04, 0.33]	.01	[-.00, .02]
Sensitivity (eac)					.004	[.00, .02]
(Intercept)	-0.38	[-1.00, 0.23]
Maternal age	0.01	[-0.01, 0.03]	.00	[-.00, .01]
Child sex	0.09	[-0.05, 0.24]	.00	[-.00, .01]
Note. A significant b-weight indicates the beta-weight and semi-partial correlation are also significant. significant estimates are shown in bold; b represents unstandardized regression weights. sr2 represents the semi-partial correlation squared. LL and UL indicate the lower and upper limits of a confidence interval, respectively; t; toddlerhood, eac; early childhood; Child sex was coded as male…

## Sheet: S4. PGS p-value =1
Supplementary Table S4.
Structural Equation Models of the prediction of maternal sensitivity by polygenic scores with a p-value threshold of 1
	Predictors	b	se	z	p	CI		R²
Replication model
Χ² (0) = 00.00, CFI = 1.000, TLI = 1.000, RMSEA = .000
Sensitivity (t)	Maternal PGS-EA	0.11	0.05	2.13	.033	.01	.21	.02
	Child sex	0.18	0.08	2.46	.014	.04	.33
Sensitivity (eac)	Maternal PGS-EA	0.17	0.05	3.52	.000	.08	.27	.02
	Child sex	0.07	0.07	1.00	.317	-.07	.22
Replication model including child PGS-EA
Χ² (0) = 00.00, CFI = 1.000, TLI = 1.000, RMSEA = .000
Sensitivity (t)	Maternal PGS-EA	0.12	0.06	2.06	.039	.01	.24	.03
	Child PGS-EA	0.04	0.06	0.71	.481	-.07	.15
	Child sex	0.22	0.08	2.78	.005	.07	.37
Sensitivity (eac)	Maternal PGS-EA	0.03	0.06	0.52	.605	-.08	.14	.03
	Child PGS-EA	0.18	0.05	3.86	.000	.09	.28
	Child sex	0.06	0.07	0.83	.407	-.08	.21
EDINQ model
Χ² (7) = 12.03, p = .10, CFI =.996, TLI = .991, RMSEA = .022
EDINQ Mother	Maternal PGS-EA	1.00	NA	NA	NA	1.00	1.00	.89
	Maternal PGS-IQ	0.35	0.02	14.63	.000	.31	.40	.21
	Maternal PGS-Income	0.96	0.05	18.61	.000	.86	.06	.54
Sensitivity (t)	Latent factor	0.12	0.06	2.11	.035	.01	.23	.02
	Child sex	0.18	0.07	2.40	.016	.03	.33
Sensitivity (eac)	Latent factor	0.19	0.05	3.55	.000	.09	.30	.02
	Child sex	0.08	0.07	1.07	.283	-.07	.22
EDINQ model including child latent factor
Χ² (20) = 23.72, p = .26, CFI = .999, TLI = .995, RMSEA = .011*
EDINQ Mother	Maternal PGS-EA	1.00	NA	NA	NA	1.00	1.00	.91
	Maternal PGS-IQ	0.34	0.02	17.25	.000	.30	.38	.21
	Maternal PGS-Income	0.95	0.04	25.33	.000	.87	1.02	.53
EDINQ Child	Child PGS-EA	1.00	NA	NA	NA	1.00	1.00	.90
	Child PGS-IQ	0.41	0.02	16.86	.000	.37	.46	.24
	Child PGS-Income	0.87	0.03	25.99	.000	.81	.94	.58
Sensitivity (t)	Latent Mother	0.11	0.07	1.52	.127	-.03	.24	.02
	Latent Child	0.02	0.06	0.37	.708	-.10	.15
	Child sex	0.18	0.07	2.36	.018	.03	.32
Sensitivity (eac)	Latent Mother	0.04	0.07	0.64	.519	-.09	.18	.04
	Latent Child	0.21	0.06	3.50	.000	.09	.33
	Child sex	0.07	0.07	0.90	.368	-.08	.21
Note. NMax = 1,247, b = unstandardized parameter estimate, se = standard error, z = Z-statistic, CI = confidence interval, t= toddlerhood, eac = early childhood; Child sex was coded as male = 1 and female = 2; final model fits displayed in the table; *Model fit before modifications: Χ² (22) = 548.05, p < .01, CFI = .842, TLI = .741, RMSEA = .125; acceptable model fit was obtained after 2 modifica…

## Sheet: S5. PGS LDPred
Supplementary Table S5
Structural Equation Models of the prediction of maternal sensitivity by polygenic scores computed with LDPred
	Predictors	b	se	z	p	CI		R²
Replication model
Χ² (0) = 00.00, CFI = 1.000, TLI = 1.000, RMSEA = .000
Sensitivity (t)	Maternal PGS-EA	0.08	0.04	2.19	.028	.01	.16	.02
	Child sex	0.19	0.08	2.56	.010	.05	.34
Sensitivity (eac)	Maternal PGS-EA	0.12	0.04	3.45	.001	.05	.19	.02
	Child sex	0.09	0.07	1.20	.232	-.06	.23
Replication model including child PGS-EA
Χ² (0) = 00.00, CFI = 1.000, TLI = 1.000, RMSEA = .000
Sensitivity (t)	Maternal PGS-EA	0.08	0.04	1.78	.075	-.01	.17	.02
	Child PGS-EA	0.02	0.04	0.57	.566	-.06	.11
	Child sex	0.23	0.08	2.92	.004	.08	.38
Sensitivity (eac)	Maternal PGS-EA	0.11	0.04	2.73	.006	.03	.19	.02
	Child PGS-EA	0.01	0.04	0.17	.867	-.07	.09
	Child sex	0.08	0.07	1.10	.270	-.06	.23
EDINQ model
Χ² (7) = 5.67, p = .58, CFI = 1.00, TLI = 1.00, RMSEA = .000
EDINQ Mother	Maternal PGS-EA	1.00	NA	NA	NA	1.00	1.00	.56
	Maternal PGS-IQ	0.41	0.04	10.42	.000	.33	.49	.10
	Maternal PGS-Income	1.08	0.09	12.18	.000	.91	1.25	.56
Sensitivity (t)	Latent factor	0.13	0.06	2.28	.022	.02	.24	.02
	Child sex	0.19	0.07	2.53	.011	.04	.34
Sensitivity (eac)	Latent factor	0.24	0.05	4.50	.000	.14	.35	.04
	Child sex	0.10	0.07	1.32	.185	-.05	.24
EDINQ model including child latent factor
Χ² (20) =26.40, p = .15, CFI = .997, TLI = .995, RMSEA = .014*
EDINQ Mother	Maternal PGS-EA	1.00	NA	NA	NA	1.00	1.00	.49
	Maternal PGS-IQ	0.43	0.04	11.50	.000	.35	.50	.09
	Maternal PGS-Income	1.23	0.06	21.17	.000	1.12	1.35	.83
EDINQ Child	Child PGS-EA	1.00	NA	NA	NA	1.00	1.00	.25
	Child PGS-IQ	0.65	0.06	10.44	.000	.53	.77	.10
	Child PGS-Income	1.95	0.16	11.89	.000	1.63	2.27	NA
Sensitivity (t)	Latent Mother	0.15	0.08	1.93	.053	-.00	.31	.02
	Latent Child	-0.07	0.10	-0.65	.514	-.27	.13
	Child sex	0.19	0.07	2.57	.010	.05	.34
Sensitivity (eac)	Latent Mother	0.25	0.08	3.19	.001	.10	.41	.03
	Latent Child	-0.01	0.11	-0.09	.931	-.22	.20
	Child sex	0.10	0.07	1.35	.178	-.05	.24
Note. NMax = 1,247, b = unstandardized parameter estimate, se = standard error, z = Z-statistic, CI = confidence interval, t= toddlerhood, eac = early childhood, Child sex was coded as male = 1 and female = 2; final model fits displayed in the table; *Model fit before modifications: Χ² (22) = 443.79, p < .01, CFI = .808, TLI = .674, RMSEA = .112; acceptable model fit was obtained after 2 modifica…
These results are not equivalent to the results using PRSice, i.e. the latent factor of the child did significantly predict sensitivity in early childhood when using the polygenic scores computed using PRSice. One possible reason for this might be that LDPred requites the use of linkage disequilibrium from a reference panel. There might be a mismatch between the GWAS summary statistics and the li…

## Sheet: S6. Regression analyses
Supplementary Table S6
Regression Models with the three polygenic scores as predictors
	Sensitivity in toddlerhood					Sensitivity in early childhood
Predictor	b	b	sr2	sr2		b	b	sr2	sr2
		95% CI		95% CI			95% CI		95% CI
		[LL, UL]		[LL, UL]			[LL, UL]		[LL, UL]
(Intercept)	-0.10	[-0.21, 0.00]				-0.05	[-0.15, 0.05]
Maternal PGS-EA	0.06	[-0.05, 0.17]	.00	[-.00, .01]		0.08	[-0.03, 0.19]	.00	[-.00, .01]
Maternal PGS-IQ	0.09	[-0.04, 0.22]	.00	[-.00, .01]		0.14	[0.02, 0.27]	.01	[-.00, .02]
Maternal PGS-Income	0.04	[-0.06, 0.14]	.00	[-.00, .01]		0.05	[-0.05, 0.15]	.00	[-.00, .01]
Child sex	0.18	[0.03, 0.33]	.01	[-.00, .02]		0.07	[-0.07, 0.21]	.00	[-.00, .01]
Note. A significant b-weight indicates the semi-partial correlation is also significant. b represents unstandardized regression weights. sr2 represents the semi-partial correlation squared. LL and UL indicate the lower and upper limits of a confidence interval, respectively; EA = educational attainment; Child sex was coded as male = 1 and female = 2; R² of sensitivity in toddlerhood = 2.5%; R² of…
